# Supplementary material for: Process optimization of modified sodium persulfate for the remediation of total petroleum hydrocarbon contaminated soil
Source: PLoS One. 2025 Sep 12;20(9):e0331869. doi: 10.1371/journal.pone.0331869 (PMC12431079; doi:10.1371/journal.pone.0331869)
Supplement: S1 Data — (XLSX) [file pone.0331869.s001.xlsx]

## Sheet: Sheet1
FNS dosage(%)	pH				Sodium persulfate dosage	pH				FNS dosage(%)	TPH（mg/kg）				FNS dosage(%)	leaching concentration of SO42-(mg/L)				Sodium persulfate dosage	leaching concentration of SO42-(mg/L)
0	6.59	6.65	6.53							0	16524	16584	16464		0	930	800	1060
2	5.65	5.72	5.58		2	6.11	6.17	6.05		2	5872	5922	5822		2	1665	1540	1790		2	1167	1269	1065
4	4.5	4.55	4.45							4	3820	3870	3770		4	2670	2552	2788
6	3.01	3.05	2.97							6	750	790	710		6	3820	3680	3960
8	1.87	1.91	1.83							8	362	392	332		8	5378	5248	5508
										C0	16844	16524	16204
Number of FNS additions	pH				Number of FNS additions	TPH（mg/kg）				Number of FNS additions	leaching concentration of SO42-(mg/L)
0	6.81	6.85	6.77		0	16524	16504	16544		0	930	890	970
1	4.36	4.3	4.42		1	3738	3708	3768		1	2601	2561	2641
2	5.01	5.06	4.96		2	4920	4870	4970		2	2561	2511	2611
3	5.45	5.48	5.42		3	6349	6309	6389		3	2695	2655	2735
Effect of calcium oxide dosing on pH(%）	pH				Effect of calcium oxide dosing on TPH(%）	TPH（mg/kg）				Effect of calcium oxide dosing onleaching concentration of SO42-(%）	leaching concentration of SO42-(mg/L)
0	1.87	1.79	1.95		0	326	321	331		0	3775	3770	3780
2	2.61	2.56	2.66		2	318	312	324		2	1110	1102	1118
4	5.37	5.31	5.43		4	313	306	320		4	232	225	239
6	7.51	7.44	7.58		6	309	304	314		6	165	159	171
8	8.65	8.6	8.7		8	292	286	298		8	45	40	50
